# Supplementary material for: Relationship Between Social Determinants of Health and Domains of Care Addressed During Pediatric Palliative Care Visits for Children with Cancer
Source: Children (Basel). 2025 Dec 16;12(12):1694. doi: 10.3390/children12121694 (PMC12731678; doi:10.3390/children12121694)
Supplement: Supplementary file 1 [file children-12-01694-s001.zip]

Archive with 1 entries (1 files):
- children-3993737-supplementary.pdf
